# Supplementary material for: Culture of Mycobacterium smegmatis in Different Carbon Sources to Induce In Vitro Cholesterol Consumption Leads to Alterations in the Host Cells after Infection: A Macrophage Proteomics Analysis
Source: Pathogens. 2021 May 28;10(6):662. doi: 10.3390/pathogens10060662 (PMC8230116; doi:10.3390/pathogens10060662)
Supplement: Supplementary file 1 [file pathogens-10-00662-s001.zip]

Archive with 3 entries (3 files):
- S1_7H9.pdf
- S2_MM+Chol.pdf
- S3_MM.pdf
